# Supplementary material for: Maternal Vitamin D Status Correlates to Leukocyte Antigenic Responses in Breastfeeding Infants
Source: Nutrients. 2022 Mar 17;14(6):1266. doi: 10.3390/nu14061266 (PMC8952362; doi:10.3390/nu14061266)
Supplement: Supplementary file 1 [file nutrients-14-01266-s001.zip]

Archive with 1 entries (1 files):
- nutrients-1623103-supplementary.pdf
